# Supplementary material for: The Structural Basis of the Activity Cliff in Modafinil-Based Dopamine Transporter Inhibitors
Source: Biomolecules. 2024 Jun 17;14(6):713. doi: 10.3390/biom14060713 (PMC11202288; doi:10.3390/biom14060713)
Supplement: Supplementary file 1 [file biomolecules-14-00713-s001.zip]

Archive with 1 entries (1 files):
- biomolecules-3010799-supplementary.pdf
